# Supplementary material for: The Genomic Basis of Intrinsic and Acquired Antibiotic Resistance in the Genus Serratia
Source: Front Microbiol. 2018 May 11;9:828. doi: 10.3389/fmicb.2018.00828 (PMC5958200; doi:10.3389/fmicb.2018.00828)
Supplement: TABLE S1 — List of the 32 Serratia spp. genomes used in this study, source of isolation, geographic region, continent, NCBI genome reference number, and genome size. [file Table_1.xlsx]

## Sheet: Hoja1
		Table S1. List of the 32 Serratia spp. genomes used in this study, source of isolation, geographic region, continent, NCBI genome reference number and genome size.
		Strain	Source of Isolation	Geographic Region	Continent	NCBI Reference	Genome Size	Special Features
							(bp)
		S. marcescens SmUNAM836	nosocomial pathogen/respiratory	Mexico	America	NZ_CP012685.1	5207023	non pigmented/ 1 plasmid
		S. marcescens SM39	nosocomial pathogen/septicemia	Japan	Asia	NZ_AP013063.1	5225577	non pigmented/ 2 plasmids
		S. marcescens CAV1492	nosocomial pathogen/respiratory	Virginia, USA	America	NZ_CP011642.1	5477084	5 plasmids
		S. marcescens U36365	nosocomial pathogen/urinary	Vellore, India	Asia	NZ_CP016032.1	5125866	green pigment producing bacteria
		S. marcescens SMB2099	nosocomial pathogen/child epidemic	Giessen, Germany	Europe	NZ_HG738868.1	5123091	caused an outbreak among infants in Germany
		S. liquefaciens HUMV-21	nosocomial pathogen/ulcer	Santander, Spain	Europe	NZ_CP011303.1	5326657	highly cytotoxic
		S. liquefaciens FDAARGOS_125	nosocomial pathogen/unknown	Washington DC, USA	America	NZ_CP014017.1	5284595	medical relevance
		S. rubidaea 1122	nosocomial pathogen/sputum	Beijing, China	Asia	NZ_CP014474.1	4922834	first S. rubidaea genome sequenced
		S. marcescens Db11	insect pathogen (drosophila)	Sweden	Europe	NZ_HG326223.1	5113802	non pigmented
		Serratia sp. SCBI	nematode pathogen (Caenorhabditis briggsae)	South Africa	Africa	NZ_CP003424.1	5034688	1 plasmid
		S. marcescens RSC-14	associated with plant (Solanum nigrum)	South Korea	Asia	NZ_CP012639.1	5127030	agricultural relevance
		S. marcescens B3R3	associated with plant (Zea mays)	Shandong, China	Asia	NZ_CP013046.1	5471439	agricultural relevance/ 1 plasmid
		S. ureilytica Lr5/4	geothermal spring	Lirima, Chile	America	NZ_JSFB00000000.1	5391360	high altitude isolation
		Serratia sp. YD25	rhizosphere	Fujian, China	Asia	NZ_CP016948.1	5117644	agricultural relevance
		Serratia sp. FS14	medicinal plant (Atractylodes macrocephala)	Jiangsu, China	Asia	NZ_CP005927.1	5249875	antagonistic activity against different plant pathogens
		Serratia sp. ATCC 39006	water from a salt marsh	Cheesequake, NJ, USA	America	NZ_AWXH00000000.1	4944790	pigmented/gas vesicles
		S. marcescens WW4	waste water, paper machine	Taiwan	Asia	NC_020211.1	5241455	biofilm-forming with P. aeruginosa/ 1 plasmid
		S. fonticola GS2	associated with a sesame plant	South Korea	Asia	NZ_CP013913	6100511	2 plasmids
		S. fonticola DSM 4576	drinking water	France	Europe	NZ_CP011254.1	6000511	plant growth promoting
		S. liquefaciens ATCC 27592	milk	Cork, Ireland	Europe	NC_021741.1	5238612	growth low-pressure condition/ 1 plasmid
		C. multitudinisentens RB-25	soil, ex-landfill site	Malaysia	Asia	NZ_CP007044.2	5488183	chitinolytic
		S. plymuthica 4Rx13	rhizosphere of potato plant	Rostock, Germany	Europe	NC_021591.1	5328010	sodorifen synthesis/ 1 plasmid
		S. plymuthica 3Rp8	rapeseed plant (Brassica napus)	Braunschweig, Germany	Europe	NZ_CP012096.1	5546041	antagonistic activity towards fungal phytopathogens
		S. plymuthica AS9	rapeseed plant (Brassica napus)	Uppsala, Sweden	Europe	NC_015567.1	5442880	plant growth promoting
		S. plymuthica AS12	rapeseed plant (Brassica napus)	Uppsala, Sweden	Europe	NC_015566.1	5443009	chitinolytic
		S. plymuthica S13	pumpkin anthrosphere (Cucurbita pepo)	Graz, Austria	Europe	NC_021659.1	5467306	plant growth promoting
		S. plymuthica RVH1	raw vegetable-processing line	Belgium	Europe	NZ_ARWD01000001.1	5514320	psychrotolerant
		S. plymuthica PRI-2C	rhizosphere of a maize plant	Nederlands	Europe	NZ_CP015613.1	5474685	antagonistic activity against different plant pathogens
		S. proteamaculans 568	root endophyte (Populus trichocarpa)	Washington State, USA	America	NC_009832.1	5448853	plant growth promoting/ 1 plasmid
		Serratiasp. FGI94	leaf-cutter ant fungus garden symbiont	Pipeline Road, Panama	America	NC_020064.1	4858216	producing nitrogenous compounds
		S. nematodiphila DSM 21420	nematode symbiont and entomopathogen	Shanghai, China	Asia	NZ_JPUX00000000.1	5224920	pigmented/fluorescent
		S. symbiotica srt. 'Cinara cedri'	aphid endosymbiont (Cinara cedri)	Valencia, Spain	Europe	CP002295.1	1762765	co-obligate symbiont
