# Supplementary material for: The Genomic Basis of Intrinsic and Acquired Antibiotic Resistance in the Genus Serratia
Source: Front Microbiol. 2018 May 11;9:828. doi: 10.3389/fmicb.2018.00828 (PMC5958200; doi:10.3389/fmicb.2018.00828)
Supplement: TABLE S2 — Total number of ARGs and efflux pumps identified in the 32 Serratia genomes. Genes found on the chromosome in white color, genes found on plasmids in orange color, genes found on transposons in blue color, genes found on probable genomic islands in purple color, regulatory genes in pink color and genes with mutations that confer resistance in green color. [file Table_2.xlsx]

## Sheet: Hoja1
Table S2. Total number of ARGs and efflux pumps identified in the 32 Serratia genomes. Genes found on the chromosome in white color, genes found on plasmids in orange color, genes found on transposons in blue color, genes found on probable genomic islands in purple color, regulatory genes in pink color and genes with mutations that confer resistance in green color.
								beta-lactamase class A																		aminoglycoside nucleotidyltransferase			quinolone resistance protein Qnr							peptide antimicrobials
Strain	Style of	Isolation	Country	Continent	Chromosomal	Plasmids						beta-lac	beta-lactamase class C								beta-lac	aminoglycoside		aminoglycoside											chloranphenicol	polymyxin B												bacitracin	vancomycin
	Life	Source			Size							class B					regulatory genes				class D	acetyltransferase		phosphotransferase		ANT(9)	ANT(3'')-Ia	ANT(3'')-Ia	Qnr	Qnr	Qnr	Qnr	Qnr	Qnr	acetyltransferase								TCRS
								blaTEM-1	blaKPC-2	blaCTX-M	blaSVH-30	blaIMP-1	blaACT-28	bla-ACT-29	blaCMY-8	ampC/STR-2	ampD	ampE	ampG	ampR	blaOXA-9	aac(6')-Ib	aac(6')-Ic	aph(3'') str	aph(3')	aadA16	aadA1	aadA2	qnrB15	qnrB23	qnrB31	qnrB32	qnrB37	qnrB57	cat	arnB	arnC	arnA	arnD	arnT	arnE	arnF	pmrA	pmrB	phoP	phoQ	mgrB	bacA	vanW
S. marcescens SmUNAM836	pathogen	nosocomial	México	America	5207023	1		1	0	0	0	0	0	0	0	1	1	1	1	1	0	0	1	1	0	0	0	0	0	0	1	0	0	0	1	1	1	1	1	1	1	1	1	1	1	1	1	1	0
S. marcescens SM39	pathogen	nosocomial	Japan	Asia	5225577	2		0	0	0	0	1	0	0	1	1	1	1	1	1	0	0	1	1	0	0	0	1	0	0	1	0	0	0	1	1	1	1	1	1	1	1	1	1	1	1	1	1	0
S. marcescens CAV1492	pathogen	nosocomial	USA	America	5477084	5		1	2	0	1	0	0	0	0	1	1	1	1	1	1	1	1	1	0	0	1	0	0	0	0	0	1	0	1	1	1	1	1	1	1	1	1	1	1	1	1	1	0
S. marcescens U36365	pathogen	nosocomial	India	Asia	5125866	0		0	0	0	0	0	0	0	0	1	1	1	1	1	0	0	1	1	0	0	0	0	0	0	1	0	0	0	1	1	1	1	1	1	1	1	1	1	1	1	1	1	0
S. marcescens SMB2099	pathogen	nosocomial	Germany	Europe	5123091	0		0	0	0	0	0	0	0	0	1	1	1	1	1	0	0	1	1	0	0	0	0	0	1	0	0	0	0	1	1	1	1	1	1	1	1	1	1	1	1	1	1	0
S. liquefaciens HUMV-21	pathogen	nosocomial	Spain	Europe	5326657	0		0	0	0	0	0	0	0	0	1	1	1	1	1	0	0	0	1	0	0	0	0	0	0	0	1	0	0	1	1	1	1	1	1	1	1	1	1	1	1	1	1	0
S. liquefaciens FDAARGOS-125	pathogen	nosocomial	USA	America	5284595	0		0	0	0	0	0	0	0	0	1	1	1	1	1	0	0	0	1	0	0	0	0	0	0	0	1	0	0	1	1	1	1	1	1	1	1	1	1	1	1	1	1	0
S. rubidaea 1122	pathogen	nosocomial	China	Asia	4922834	0		0	0	0	0	0	0	0	0	0	0	1	1	0	0	0	0	1	1	0	0	0	0	0	0	0	0	0	0	1	1	1	1	1	1	1	1	1	1	1	1	1	0
S. marcescens Db11	pathogen	animal	Sweden	Europe	5113802	0		0	0	0	0	0	0	0	0	1	1	1	1	1	0	0	1	1	0	0	0	0	0	1	0	0	0	0	1	1	1	1	1	1	1	1	1	1	1	1	1	1	0
Serratia sp. SCBI	pathogen	animal	S. Africa	Africa	5034688	1		0	0	0	0	0	0	0	0	1	1	1	1	1	0	0	1	1	0	0	0	0	0	0	0	0	1	0	1	1	1	1	1	1	1	1	1	1	1	1	1	1	0
S. marcescens RSC-14	environmental	plant	S. Korea	Asia	5127030	0		0	0	0	0	0	0	0	0	1	1	1	1	1	0	0	1	1	0	1	0	0	0	0	0	0	1	0	1	1	1	1	1	1	1	1	1	1	1	1	1	1	0
S. marcescens B3R3	environmental	plant	China	Asia	5471439	1		0	0	0	0	0	0	0	0	1	1	1	1	1	0	0	1	1	0	1	0	0	0	1	0	0	0	0	1	1	1	1	1	1	1	1	1	1	1	1	1	1	0
S. ureilytica Lr5/4	environmental	water	Chile	America	5391360	0		0	0	0	0	0	0	0	0	1	1	1	1	1	0	0	1	1	0	0	0	0	0	0	0	0	1	0	1	1	1	1	1	1	1	1	1	1	1	1	1	1	0
Serratia sp. YD25	environmental	plant	China	Asia	5117644	0		0	0	0	0	0	0	0	0	1	1	1	1	1	0	0	1	1	0	0	0	0	0	0	1	0	0	0	1	1	1	1	1	1	1	1	1	1	1	1	1	1	0
Serratia sp. FS14	environmental	plant	China	Asia	5249875	0		0	0	0	0	0	0	0	0	1	1	1	1	1	0	0	1	1	0	1	0	0	0	1	0	0	0	0	1	1	1	1	1	1	1	1	1	1	1	1	1	1	0
Serratia sp. ATCC 39006	environmental	water	USA	America	4944790	0		0	0	0	0	0	0	0	0	0	1	1	1	0	0	0	0	0	0	0	0	0	0	0	0	0	0	0	0	1	1	1	1	1	0	0	0	0	1	1	0	1	0
S. marcescens WW4	environmental	water	Taiwan	Asia	5241455	1		0	0	0	0	0	0	0	0	1	1	1	1	1	0	0	1	1	0	1	0	0	0	1	0	0	0	0	1	1	1	1	1	1	1	1	1	1	1	1	1	1	0
S. fonticola GS2	environmental	plant	S. Korea	Asia	6100511	2		0	0	1	0	0	1	1	0	0	0	1	1	0	0	0	0	1	0	0	0	0	0	0	0	0	0	0	1	1	1	1	1	1	1	1	1	1	1	1	1	1	0
S. fonticola DSM 4576	environmental	water	FrancE	Europe	6000511	0		0	0	1	0	0	0	1	0	0	0	1	1	0	0	0	0	1	0	0	0	0	0	0	0	0	0	0	1	1	1	1	1	1	1	1	1	1	1	1	1	1	1
S. liquefaciens ATCC 27592	environmental	food	Irland	Europe	5238612	1		0	0	0	0	0	0	0	0	1	1	1	1	1	0	0	0	1	0	0	0	0	0	0	0	1	0	0	1	1	1	1	1	1	1	1	1	1	1	1	1	1	0
C. multitudinisentens RB-25	environmental	soil	Malaysia	Asia	5488183	0		0	0	0	0	0	0	0	0	0	0	1	1	0	0	0	0	0	0	0	0	0	0	0	0	0	0	0	0	1	1	1	1	1	1	1	1	1	1	1	1	1	0
S. plymuthica 4Rx13	environmental	plant	Germany	Europe	5328010	1		0	0	0	0	0	0	0	0	1	1	1	1	1	0	0	0	1	0	0	0	0	1	0	0	0	0	0	1	1	1	1	1	1	1	1	1	1	1	1	1	1	0
S. plymuthica 3Rp8	environmental	plant	Germany	Europe	5546041	0		0	0	0	0	0	0	0	0	1	1	1	1	1	0	0	0	1	0	0	0	0	1	0	0	0	0	0	1	1	1	1	1	1	1	1	1	1	1	1	1	1	0
S. plymuthica AS9	environmental	plant	Sweden	Europe	5442880	0		0	0	0	0	0	0	0	0	1	1	1	1	1	0	0	0	1	0	0	0	0	0	0	0	0	0	1	1	1	1	1	1	1	1	1	1	1	1	1	1	1	0
S. plymuthica AS12	environmental	plant	Sweden	Europe	5443009	0		0	0	0	0	0	0	0	0	1	1	1	1	1	0	0	0	1	0	0	0	0	0	0	0	0	0	1	1	1	1	1	1	1	1	1	1	1	1	1	1	1	0
S. plymuthica S13	environmental	plant	Austria	Europe	5467306	0		0	0	0	0	0	0	0	0	1	1	1	1	1	0	0	0	1	0	0	0	0	1	0	0	0	0	0	1	1	1	1	1	1	1	1	1	1	1	1	1	1	0
S. plymuthica RVH1	environmental	food	Belgium	Europe	5514320	0		0	0	0	0	0	0	0	0	1	1	1	1	1	0	0	0	1	0	0	0	0	1	0	0	0	0	0	1	1	1	1	1	1	1	1	1	1	1	1	1	1	0
S. plymuthica PRI-2C	environmental	plant	Nederland	Europe	5474685	0		0	0	0	0	0	0	0	0	1	1	1	1	1	0	0	0	1	0	0	0	0	0	0	0	0	0	1	1	1	1	1	1	1	1	1	1	1	1	1	1	1	0
S. proteamaculans 568	symbiotic	plant	USA	America	5448853	1		0	0	0	0	0	0	0	0	1	0	1	1	1	0	0	0	1	0	0	0	0	0	0	0	1	0	0	1	1	1	1	1	1	1	1	1	1	1	1	1	1	0
Serratia sp. FGI94	symbiotic	soil	Panamá	America	4858216	0		0	0	0	0	0	0	0	0	0	0	1	1	0	0	0	0	1	1	0	0	0	0	0	0	0	0	0	0	1	1	1	1	1	1	1	1	1	1	1	1	1	0
S. nematodiphila DSM 21420	symb/pathog	animal	China	Asia	5224920	0		0	0	0	0	0	0	0	0	1	1	1	0	1	0	0	1	1	0	0	0	0	0	1	0	0	0	0	1	1	1	1	1	1	1	1	1	1	1	1	1	1	0
S. symbiotica srt. 'Cinara cedri'	symbiotic	animal	Spain	Europe	1762765	0		0	0	0	0	0	0	0	0	0	0	0	0	0	0	0	0	0	0	0	0	0	0	0	0	0	0	0	0	0	0	0	0	0	0	0	0	0	0	0	0	0	0
total						16		2	2	2	1	1	1	2	1	25	25	31	30	25	1	1	14	29	2	4	1	1	4	6	4	4	4	3	27	31	31	31	31	31	30	30	30	30	31	31	30	31	1
																															25
[truncated: 84 more columns]
