# Supplementary material for: The Genomic Basis of Intrinsic and Acquired Antibiotic Resistance in the Genus Serratia
Source: Front Microbiol. 2018 May 11;9:828. doi: 10.3389/fmicb.2018.00828 (PMC5958200; doi:10.3389/fmicb.2018.00828)
Supplement: TABLE S3 — Plasmids and acquired ARGs of the 32 Serratia spp. genomes. β-lactam resistance genes: blue, aminoglycoside resistance genes: red, macrolide resistance gene: yellow, sulfamide/trimethoprim resistance gene: pink, quaternary ammonium compounds: green. [file Table_3.xlsx]

## Sheet: Hoja1
Table S3. Plasmids and acquired ARGs of the 32 Serratia spp. genomes. β-lactam resistance genes: blue, aminoglycoside resistance genes: red, macrolide resistance gene: yellow,
sulfamide/trimethoprim resistance gene: pink, quaternary ammonium compounds: green.
Plasmid:Accession no.	Strain	Isolation Source	Acquired ARGs
pSmUNAM836:NZ_CP012686.1	S. marcescens SmUNAM836	pathogen/nosocomial	blaTEM-1
pSMC1:NZ_AP013064.1	S. marcescens SM39	pathogen/nosocomial	blaIMP-1, blaCMY-8, aadA2, 2 sul1, 2 qacE (associated with a class 1 integron)
pSMC2:NZ_AP013065.1	S. marcescens SM39	pathogen/nosocomial	none
pCAV1492-199:NZ_CP011641.1	S. marcescens CAV1492	pathogen/nosocomial	none
pCAV1492-3223:NZ_CP011637.1	S. marcescens CAV1492	pathogen/nosocomial	qacH
pCAV1492-6393:NZ_CP011638.1	S. marcescens CAV1492	pathogen/nosocomial	none
pCAV1492-73:NZ_CP011640.1	S. marcescens CAV1492	pathogen/nosocomial	blaSVH-30 (probable association with class 1 integron)
pKPC_CAV1492:NZ_CP011639.1	S. marcescens CAV1492	pathogen/nosocomial	blaTEM-1, blaOXA-9, 2 blaKPC-2, aac(6')-Ib, aadA1, dfrA5, sul1, mphE, qacE, msrE (associated with a class 1 integron)
SCBI_Pl:NZ_CP003425.1	Serratia sp. SCBI	pathogen/animal	none
unnamed1:NZ_CP013047.2	S. marcescens B3R3	environmental	none
plasmid pSmWW4:NC_020212.1	S. marcescens WW4	environmental	none
p75:NC_021594.1	S. plymuthica 4Rx13	environmental	none
pSF001:NZ_CP013914.1	S. fonticola GS2	environmental	blaACT-28
pSF002:NZ_CP013915.1	S. fonticola GS2	environmental	none
unnamed:NC_021742.1	S. liquefaciens ATCC 27592	environmental	none
pSPRO01:NC_009829.1	S. proteamaculans 568	symbiotic	none
